# Supplementary material for: Progress in Pharmacokinetics, Pharmacological Effects, and Molecular Mechanisms of Swertiamarin: A Comprehensive Review
Source: Cells. 2025 Jul 30;14(15):1173. doi: 10.3390/cells14151173 (PMC12346835; doi:10.3390/cells14151173)
Supplement: Supplementary file 1 [file cells-14-01173-s001.zip]

Archive with 1 entries (1 files):
- cells-3688545-supplementary.pdf
